# Supplementary material for: Targeting the TRIM14/USP14 axis enhances radiotherapy efficacy by inducing GPX4 degradation and disrupting ferroptotic defense in HCC
Source: Cell Death Dis. 2025 Jul 1;16(1):481. doi: 10.1038/s41419-025-07807-6 (PMC12219831; doi:10.1038/s41419-025-07807-6)
Supplement: Supplementary file 3 — Raw data [file 41419_2025_7807_MOESM3_ESM.xlsx]

## Sheet: Fig.1B
	NR			XR
PDX-1	1	1.04307	1.10806	1.26659	1.35336	1.53302
PDX-2	1	0.964825	0.904004	1.17073	1.22585	1.18601
PDX-3	1	1.03919	1.10138	1.483	1.52223	2.07757
PDX-4	1	0.994625	1.04322	1.2807	1.283	1.34845

## Sheet: Fig.1C
	NR			XR
Huh7	1	1.14	0.98	2.45	2.01	2.33
MHCC97H	1	1.23	1.23	2.01	1.88	1.79

## Sheet: Fig.1D
	Parental			IR-Resistant
Huh7	1	1.11	1.02	1.88	1.63	2.01
MHCC97H	1	1.07	0.97	3.19	2.67	3.03

## Sheet: Fig.1E
	DMSO			NEM
0	1	1.0234	0.9761	1.22938	1.02737	1.02932
2	0.757475	0.814045	0.843671	0.410606	0.32	0.31203
4	0.492658	0.608306	0.411327	0.142857	0.213636	0.09234
6	0.122591	0.192718	0.096835	0.010902	0.00909	0.00348

## Sheet: Fig.1F
	DMSO			NEM
0	1	1	1	1	1	1
2	1.11081	0.98098	0.965957	0.737363	0.540449	0.684492
4	0.827628	0.777508	0.901095	0.217112	0.298876	0.206593
6	0.509222	0.692097	0.593393	0.171123	0.08033	0.128539

## Sheet: Fig.1H
	0Gy				10Gy				0Gy				10Gy
8	52.314	66.678	58.893	67.342	45.485	59.385	68.734	48.775	70.844	49.385	52.435	61.763	47.387	58.495	66.674	61.294
11	127.583	97.983	167.473	157.374	145.453	100.924	141.293	98.498	198.382	156.387	134.594	117.387	123.354	134.584	166.493	100.498
14	256.485	134.58	311.394	222.394	201.362	156.394	237.495	174.593	302.938	278.434	256.495	215.384	177.298	201.382	178.493	65.395
17	378.487	254.398	414.235	312.345	298.493	234.583	334.495	272.398	457.498	403.423	322.354	358.493	236.498	145.943	189.493	89.498
20	504.343	377.495	523.345	409.382	377.485	311.234	477.495	298.384	651.283	607.384	498.384	479.403	154.392	123.493	213.432	67.594
23	732.453	583.453	776.345	574.453	443.453	402.394	564.305	345.495	892.343	776.382	573.453	654.342	176.293	119.394	167.532	53.493
26	998.483	697.495	913.483	701.243	526.485	476.394	678.534	423.493	1178.94	988.283	734.583	765.594	135.493	89.403	127.933	48.395
29	1175.48	812.394	1277.48	833.423	611.243	543.294	756.498	456.398	1376.49	1189.29	887.487	929.394	147.593	87.43	82.324	43.492
32	1323.44	914.503	1401.32	1009.34	701.984	587.483	831.294	500.978	1543.49	1345.39	1098.48	1123.44	158.493	74.493	73.492	55.384
35	1512.45	1089.66	1454.76	1152.35	786.584	613.495	897.394	526.843	1786.84	1432.39	1198.29	1298.34	163.432	70.983	69.3942	47.984

## Sheet: Fig.1I
0Gy+NS	0Gy+NEM	10Gy+NS	10Gy+NEM
1.563	1.876	0.567	0.109
1.234	1.459	0.437	0.072
1.337	1.109	0.617	0.093
0.984	1.243	0.365	0.054

## Sheet: Fig.1K
-0.63087	7.06947
-2.60508	5.04817
-2.36976	4.00469
-2.32697	4.85319
-2.2852	4.33153
-2.11144	4.38344
-1.83442	2.6635
-1.8161	1.05596
-1.76495	3.27762
-1.68408	3.7058
-1.59172	3.32202
-1.50443	3.4433
-1.46585	2.23108
-1.39823	1.70875
-1.32869	2.09105
-1.25365	2.78771
-1.24696	1.47697
-1.22082	1.54892
-0.87523	2.48013
-0.81805	0.918077
-0.79688	0.004817
-0.57961	0.268556
-0.48532	1.38669
-0.36215	0.476969
-0.33616	8.95393
-0.20193	1.65815
-0.18375	1.08146
-0.17281	1.62556
-0.16961	1.9156
-0.16442	1.14589
-0.15939	1.56068
-0.15477	1.34915
-0.1545	1.59848
-0.13176	1.4534
-0.12468	0.634793
-0.12241	0.433421
-0.11933	0.453383
-0.11851	1.17874
-0.11229	0.453383
-0.10665	0.60121
-0.10605	0.919518
-0.10133	0.808912
-0.10059	0.658664
-0.09869	0.777674
-0.0978	0.60121
-0.08873	0.984556
-0.08055	0.52865
-0.07921	0.476969
-0.07916	0.480671
-0.07671	0.584676
-0.07591	0.38344
-0.07388	0.476969
-0.07296	0.371151
-0.07144	0.603208
-0.07017	0.268556
-0.06578	0.27215
-0.05904	0.547401
-0.05775	0.247176
-0.057	0.370274
-0.05401	0.22348
-0.05119	0.370274
-0.04522	0.246164
-0.0417	0.268556
-0.04117	0.03693
-0.03971	0.18186
-0.03955	0.229119
-0.03546	0.133789
-0.0341	0.128602
-0.03335	0.22348
-0.02762	0.161825
-0.02385	0.046632
-0.0237	0.091054
-0.02125	0.019792
-0.01923	0.046632
-0.0186	0.031872
-0.01839	0.031872
-0.0179	0.046632
-0.01414	0.03693
-0.0133	0.031825
-0.01198	0.032302
-0.01132	0.019792
-0.01028	0.019792
-0.00985	0.020789
-0.00436	0.004817
-0.00356	0.004817
-0.00284	0.004817
-0.00036	0.004817
-0.00031	0.001353
0.001285	0.001353
0.001929	0.00257
0.005782	0.003278
0.006127	0.010835
0.006933	0.010835
0.00697	0.005643
0.008368	0.010835
0.009484	0.010835
0.009688	0.010835
0.011051	0.010835
0.011202	0.022121
0.011737	0.022121
0.012194	0.022121
0.020626	0.019792
0.021775	0.019792
0.025867	0.080666
0.027892	0.046632
0.032339	0.03693
0.033016	0.22348
0.033038	0.091054
0.035821	0.141824
0.036448	0.205749
0.039205	0.140357
0.04031	0.039377
0.04474	0.268556
0.045417	0.140357
0.046253	0.247176
0.047229	0.22348
0.051854	0.27215
0.052901	0.268556
0.065635	0.492319
0.068944	0.428349
0.069345	0.370274
0.071929	0.476969
0.072278	0.483782
0.075345	0.370274
0.079785	0.268556
0.080163	0.476969
0.080806	0.547401
0.080816	0.405619
0.084279	0.483782
0.085557	0.634793
0.088015	0.782885
0.089419	0.542466
0.090575	0.476969
0.090733	0.205428
0.092639	0.497218
0.093661	0.745162
0.095973	0.782885
0.096929	0.497218
0.098373	0.497218
0.099294	1.00363
0.105931	1.05596
0.106769	1.08146
0.109105	0.556737
0.122914	0.855364
0.139148	1.19337
0.140024	0.918077
0.141438	0.808912
0.174703	1.73967
0.183216	0.782885
0.20555	2.06796
0.20619	1.9156
0.209397	1.73967
0.218047	1.16476
0.221647	5.42677
0.224778	4.30151
0.23666	4.06915
0.239965	1.32935
0.247127	2.96003
0.258327	1.34939
0.277842	6.7646
0.320733	2.44072
0.41157	6.88549
2.03627	6.14811
2.71309	5.18223
3.38146	7.24821

## Sheet: Fig.1L
-0.637747	4.63286
-1.08226	6.76755
-2.20012	3.98799
-2.19644	2.91868
-2.08788	2.91868
-1.75442	2.97042
-2.04169	3.94397
-1.76248	2.91868
-1.60234	1.8976
-1.38989	2.91868
-1.22218	2.87523
-1.06181	6.65982
-0.980591	1.78493
-0.952468	2.73954
-0.643713	1.77519
-0.380556	1.88276
-0.324075	2.60012
-0.310487	0.750787
-0.240194	0.857989
-0.212779	1.83797
-0.21212	2.22516
-0.202075	1.95768
-0.189101	2.26857
-0.171342	0.951044
-0.155186	1.34962
-0.146092	0.845867
-0.138833	2.05788
-0.138553	1.86351
-0.133811	1.60939
-1.62913	2.45606
-0.131994	0.397881
-0.124203	1.34962
-0.122109	0.750787
-0.121364	1.74269
-0.112919	0.857989
-3.01955	8.84587
-0.109027	0.739056
-0.108388	0.750787
-0.108	0.857819
-0.107373	0.288271
-0.102446	1.18768
-0.100079	1.34962
-0.0923066	1.02114
-0.090647	0.750787
-0.086019	0.403198
-0.0813375	0.845867
-0.0812296	0.617254
-0.0777245	0.6701
-0.0770968	0.98344
-0.0747446	0.590584
-0.06485	0.421555
-0.0626128	0.515999
-0.0620555	0.656607
-0.0575801	0.295611
-0.0572292	0.202978
-0.0571267	0.469334
-0.0533694	0.488603
-0.0469609	0.328308
-0.0465499	0.340708
-0.0465322	0.298621
-0.0442046	0.391194
-0.0427578	0.435741
-0.0372545	0.306929
-0.0350811	0.206311
-0.0309309	0.218888
-0.0251749	0.203011
-0.0247759	0.168234
-0.0230318	0.198649
-0.0224637	0.230578
-0.0220903	0.183947
-0.0203462	0.18566
-0.0192321	0.168234
-0.0189054	0.179936
-0.0184445	0.168234
-0.0181751	0.168234
-0.0153256	0.184319
-0.0130289	0.158463
-0.0106682	0.137
-0.00718257	0.131292
-0.00593247	0.122611
-0.00314839	0.11715
-0.00308042	0.11715
-0.00234381	0.11715
-0.0013324	0.11715
0.0266794	0.108531
0.00199	0.11715
0.00351221	0.122611
0.00364087	0.122611
0.00548438	0.122611
0.00800781	0.135237
0.00840585	0.122611
-2.18045	4.13524
0.0110594	0.135237
0.0113966	0.141142
0.0141469	0.158463
0.0145704	0.137
0.0169303	0.168234
0.0273219	0.239528
0.0280036	0.18846
0.0283693	0.261582
0.0299666	0.327609
0.0393938	0.275748
0.0407739	0.271777
0.0425372	0.288271
0.0489265	0.328308
0.0489549	0.295611
0.0489688	0.276527
0.0531592	0.488603
0.0538398	0.306929
0.054515	0.522428
0.0569692	0.340708
0.0599998	0.33223
0.061801	0.369909
0.062888	0.336026
0.0633192	0.270299
0.0675309	0.216119
0.0717351	0.567539
0.0750764	0.295611
0.07509	0.738166
0.0754301	0.369909
0.0797144	0.522428
0.0806662	0.654754
0.0838694	0.453277
0.0902358	0.426675
0.0964565	0.522428
0.0971332	0.426675
0.100446	1.02114
0.100932	0.737704
0.109396	1.04475
0.109749	0.750787
0.118367	0.488603
0.120429	0.522428
0.120808	1.34962
0.123623	0.778706
0.125258	1.28224
0.127621	1.78493
0.131437	1.83797
0.134612	0.59586
0.139357	0.991558
0.142631	1.63747
0.149634	1.18265
0.15035	1.70791
0.152563	2.05788
0.153816	2.21206
0.158042	2.42573
0.158728	1.7669
0.159189	2.83581
0.160323	1.31397
0.164379	0.804817
0.164928	2.30593
0.172201	1.93319
0.179665	0.488603
0.215683	2.05788
0.218769	1.63878
0.221708	5.57451
0.229741	2.32535
0.233846	1.05846
0.237854	1.27412
0.2401	0.857989
0.39045	5.68693
0.423042	9.95624
0.439217	4.62566
1.00454	3.74871
1.13719	3.7179
1.54992	8.51414
1.80848	9.33548
2.50123	2.22666

## Sheet: Fig.1M
	sgNC			sgUSP14-1			sgUSP14-2
0	1	1.13	1.09	1.23	0.98	0.97	1.11	1.09	0.98
2	0.855263	0.866972	0.9	0.506452	0.621168	0.413333	0.463441	0.380769	0.361719
4	0.708696	0.610526	0.655596	0.163333	0.276642	0.114516	0.158594	0.144803	0.180769
6	0.217431	0.103509	0.173043	0.03	0.0103226	0.00831752	0.0296154	0.038125	0.00728674
8	0.09565	0.055963	0.062281	0.00116129	0.00411667	0.00211314	0.000911111	0.00101563	0.00415385
	sg1+Vec			sg1+USP14
0	1	0.924	1.134	1.131	0.924	1.112
2	0.672	0.553	0.774	0.825263	0.866972	0.699
4	0.213	0.283	0.176	0.7213	0.679	0.597
6	0.0313	0.0183	0.00732	0.175	0.207509	0.293043
8	0.0032	0.0043	0.0077	0.124	0.0952	0.02576

[truncated: 90 more sheets: Fig.1N, Fig.1O, Fig.1Q, Fig.1R, Fig.1S, Fig.2A, Fig.2B, Fig.2C, Fig.2D, Fig.2E, Fig.2F, Fig.2H, Fig.2I, Fig.2K, Fig.2L, Fig.3A, Fig.3B, Fig.3C, Fig.3D, Fig.3E …]
